# Supplementary material for: Downy mildew symptoms on grapevines can be reduced by volatile organic compounds of resistant genotypes
Source: Sci Rep. 2018 Jan 26;8:1618. doi: 10.1038/s41598-018-19776-2 (PMC5786018; doi:10.1038/s41598-018-19776-2)
Supplement: Supplementary file 2 — Supplementary Table 1 [file 41598_2018_19776_MOESM2_ESM.xlsx]

## Sheet: Table S1
Table S1. Volatile organic compounds (VOCs) detected by headspace-solid phase microextraction-gas chromatography-mass spectrometry from five grapevine genotypes in the first experiment.
Leaf samples were collected from susceptible [Pinot noir (PN)] and resistant [BC4, Kober 5BB (KBB), SO4, Solaris (SOL)] grapevine genotypes before inoculation (0 dpi) and six days post inoculation (6 dpi) with Plasmopara viticola and volatile organic compounds (VOCs) were measured using a headspace-solid phase microextraction-gas chromatography-mass spectrometry analysis (HS-SPME-GC-MS). Two inde…
Outliers Deleted		Experiment 1
Metabolite group	Volatile organic compound	CAS Number	Measured RI	Reference RI	Measured RT	Pinot noir (PN)						BC4 (BC4)										Kober 5BB (KBB)										SO4 (SO4)										Solaris (SOL)
						Mean 0 dpi	St. Err. 0 dpi	Mean 6 dpi	St. Err. 6 dpi	PN 6 dpi / PN 0 dpi	PN 6 dpi vs. PN 0 dpi	Mean 0 dpi	St. Err. 0 dpi	Mean 6 dpi	St. Err. 6 dpi	FC (BC4 6 dpi / BC4 0 dpi)	BC4 6 dpi vs. BC4 0 dpi	FC (BC4 0 dpi / PN 0 dpi)	BC4 0 dpi vs. PN 0 dpi	FC (BC4 6 dpi / PN 6 dpi)	BC4 6 dpi vs. PN 6 dpi	Mean 0 dpi	St. Err. 0 dpi	Mean 6 dpi	St. Err. 6 dpi	FC (KBB 6 dpi / KBB 0 dpi)	KBB 6 dpi vs. KBB 0 dpi	FC (KBB 0 dpi / PN 0 dpi)	KBB 0 dpi vs. PN 0 dpi	FC (KBB 6 dpi / PN 6 dpi)	KBB 6 dpi vs. PN 6 dpi	Mean 0 dpi	St. Err. 0 dpi	Mean 6 dpi	St. Err. 6 dpi	FC (SO4 6 dpi / SO4 0 dpi)	SO4 6 dpi vs. SO4 0 dpi	FC (SO4 0 dpi / PN 0 dpi)	SO4 0 dpi vs. PN 0 dpi	FC (SO4 6 dpi / PN 6 dpi)	SO4 6 dpi vs. PN 6 dpi	Mean 0 dpi	St. Err. 0 dpi	Mean 6 dpi	St. Err. 6 dpi	FC (SOL 6 dpi / SOL 0 dpi)	SOL 6 dpi vs. SOL 0 dpi	FC (SOL 0 dpi / PN 0 dpi)	SOL 0 dpi vs. PN 0 dpi
1	ɣ-cadinene	39029-41-9	1518.41	1519.1	25.9473	55566.1	19242.4	29648.2	8379.07			196442	88273.7	749694	274568	3.81636	*			25.2863	*	336622	73491.2	741282	235653			6.05805	*	25.0025	*	182997	70020.5	367029	89311.4			3.29332	*	12.3794	*	89006.9	33886.9	2.18687e+06	1.00507e+06	24.5697	*
	δ-cadinene	483-76-1	1527.61	1530	26.227	13328.5	2593.5	27969	9557.43			58647.9	22113.4	1.75793e+06	364370	29.9743	*	4.40018	*	62.8528	*	120659	43748.6	692974	47762.7	5.74325	*	9.05269	*	24.7765	*	67866.1	19612.9	1.46927e+06	457477	21.6496	*	5.0918	*	52.5322	*	14420.8	5206.92	4.85879e+06	1.76547e+06	336.929	*
	unknown compound 1	­	1548.55	­	26.8496	9219.75	3474.34	35988.1	15298.9			35925	21461.4	1.02656e+06	201128	28.575	*			28.5249	*	57528	22119.8	252050	84911.2	4.38134	*			7.0037	*	62434.9	26621.4	320743	82220.1	5.13725	*			8.91247	*	2455.58	232.172	2.60578e+06	968759	1061.17	*	-3.75461	*
2	β-caryophyllene	87-44-5	1434.15	1433	23.8133	15502.3	5556.7	13901.7	3184.04			22550.3	4539.12	102580	13496.6	4.54895	*			7.37897	*	47750.1	16531.9	113061	47804.3					8.13293	*	24416.8	8321.31	56951.1	12008.9					4.09671	*	12815.6	1960.48	271884	119635	21.2151	*
	β-selinene	17066-67-0	1481.02	1485	25.2089	50164.5	16557.7	10571.1	1433.78	-4.74542	*	28114.2	8758.88	543374	105715	19.3274	*			51.4017	*	41228.3	7749.51	131829	46788.1	3.19754	*			12.4707	*	32780.9	6942.54	154561	40795.7	4.71496	*			14.621	*	55247.5	20952.2	2.37487e+06	964139	42.986	*
	ledol	577-27-5	1541.64	1547	26.5247	189155	78322.4	10433.8	­			77344.6	28625	434688	85967	5.62015	*			41.6616	*	84740.9	31958.9	160784	54131.7					15.4099	*	72786.1	16060	184626	53238					17.695	*	169300	62193.1	888762	301630	5.24963	*
	2-ethylfuran	3208-16-0	705.58	714	3.4421	8.33858e+06	2.13838e+06	1.74535e+06	591767	-4.7776	*	4.15786e+06	737827	2.58516e+06	482100							1.13722e+07	456244	1.13639e+07	1.82873e+06					6.51095	*	6.90637e+06	651570	5.36592e+06	773750					3.07441	*	4.80328e+06	727568	5.59837e+06	819296
	β-cyclocitral	432-25-7	1221.26	1224	18.2755	2.11014e+06	628749	1.33324e+06	229748			1.90587e+06	396279	1.60467e+06	168880							2.21734e+06	219840	2.20951e+06	128551					1.65724	*	2.49009e+06	218725	1.98463e+06	312416							2.2753e+06	212654	2.28988e+06	168932
	unknown compound 2	­	1546.47	­	26.4071	5030.86	1041.73	5680.78	1660.51			11480.7	3548.67	124102	21264	10.8097	*			21.846	*	10241.7	1899.19	38391.6	7293.8	3.74857	*	2.03577	*	6.75814	*	16004.4	3680.37	53200	14596.3	3.32409	*	3.18125	*	9.36491	*	7343.18	1875.93	298532	107444	40.6543	*
	unknown compound 3	­	1528.16	­	25.9783	4378.63	2079.79	2716.6	1114.08			2068.08	484.385	16883.5	2339.12	8.16382	*			6.21492	*	2375.66	607.54	10971.9	40.5617					4.03885	*	3395.81	1469.81	4367.96	1851.5							1221.6	474.327	56777.5	31259.2	46.4779	*
	unknown compound 4	­	1359.74	­	22.0034	181213	35909.7	248653	140019			2.54888e+06	1.31667e+06	2.92992e+06	1.02613e+06					11.7832	*	68380.9	12864.5	277725	40110.5	4.06144	*					227383	37081.7	112751	65012.3							747041	186766	858655	149561			4.12246	*
	unknown compound 5	­	1443.23	­	24.3186	548039	229722	223963	63643.4			1.02352e+06	388837	1.01606e+06	282888					4.53671	*	1.20885e+06	499076	1.02024e+06	472888							1.37652e+06	169920	717077	298505			2.51172	*			1.28666e+06	578530	1.06182e+06	89674.3
	unknown compound 6	­	1478.46	­	24.9632	34480	8862.99	29283	4882.69			20074.5	4915.8	335275	64392.3	16.7015	*			11.4495	*	46105.5	16338.1	64158.3	14665.6							29560.6	7437.46	68975	26066.8							55504.3	13858.3	1.24649e+06	523968	22.4575	*
	unknown compound 7	­	1469.39	­	24.7823	102323	27636.4	48970.7	6463.41			64860.6	28567.6	30470.6	7755.73							170823	25085.9	150261	30422					3.06838	*	96902	22364.1	56212.2	9363.4							106022	7717.05	116472	6466.95
	unknown compound 8	­	1681.58	­	29.9206	39896.9	14200.7	33701.2	12551			55907.5	24480.9	311701	59608.3	5.5753	*			9.24897	*	59775	14395.9	89243.9	27905.3							82431.5	33373	140386	24515.1					4.16562	*	96617.3	51070.5	527190	126751	5.45648	*
3	α-caryophyllene	6753-98-6	1447.15	1444	24.3204	n.d.	­	n.d.	­			n.d.	­	150178	16659.2	Inf	*			Inf	*	n.d.	­	n.d.	­							n.d.	­	n.d.	­							n.d.	­	228823	96569.8	Inf	*
	α-muurolene	31983-22-9	1495.44	1493	25.544	n.d.	­	n.d.	­			n.d.	­	187901	65143.7	Inf	*			Inf	*	n.d.	­	n.d.	­							n.d.	­	n.d.	­							n.d.	­	233632	84179.8	Inf	*
	epizonarene	41702-63-0	1502.98	1503.58	25.7493	n.d.	­	n.d.	­			n.d.	­	1.91624e+06	339349	Inf	*			Inf	*	n.d.	­	241831	127023							n.d.	­	480656	140978	Inf	*			Inf	*	n.d.	­	1.38297e+06	477542	Inf	*
	trans-2-pentenal	1576-87-0	749.934	763	4.53941	320204	110217	85245.6	39807.7			1.15999e+06	342482	71778.9	20303.3							1.62188e+06	155526	1.62569e+06	279145			5.06513	*	19.0707	*	826222	305331	585709	242348							307294	172945	95399.9	25315.1
	unknown compound 9	­	1424.83	­	23.6646	54553.3	18581.2	29224.3	6138.46			86589.2	49484.7	31251.5	5846.63							176067	36675.9	171079	64727.9			3.22744	*	5.85399	*	77760.6	11478.3	31153	7343.05	-2.49609	*					50443.7	10566.2	55148.8	9615.79
	α-eudesmol	473-16-5	1660.4	1652	29.3622	n.d.	­	n.d.	­			n.d.	­	11965.5	9247.47							7613.49	4675.69	116873	260.817	15.3508	*			Inf	*	n.d.	­	201065	48971.4	Inf	*			Inf	*	n.d.	­	103962	55523.4	Inf	*
	ɣ-selinene	515-17-3	1456.16	1453.93	24.5855	n.d.	­	n.d.	­			n.d.	­	118522	16673.2	Inf	*			Inf	*	n.d.	­	33479.9	10116.8	Inf	*			Inf	*	n.d.	­	50722.1	21681.2	Inf	*			Inf	*	n.d.	­	24528.9	13331.4
	β-linalool	78-70-6	1099.39	1102	14.7748	48791.4	11010.7	28688.9	7872.43			51880.7	9695.24	12807.3	3371.18	-4.05086	*					75450.3	30847.2	116973	18747.2					4.07731	*	41930.5	7051.57	22575.3	6091.19							57168.7	14882.4	65436.7	13699
	diisobutyl phthalate	84-69-5	1870.61	1875	33.6145	155048	50639.6	77389.7	51680.2			244253	77779	144939	50947.7							226896	61486.4	181052	106061							171127	8205.65	240131	36152.1					3.10288	*	132796	9051.89	136563	10983.1
	2-penten-1-ol-(E)-	1576-96-1	769.672	775	4.88798	8326.25	1272.03	3241.77	134.161	-2.56842	*	9599.73	1622.65	12099.8	2974.59					3.73246	*	30491.3	15322.4	5631.79	1625.81							11158.5	2990.31	18570.4	9050.94					5.72845	*	18906.2	5585.01	7982.14	1435.89	-2.36857	*
	β-ionone	79-77-6	1489.37	1495	25.276	8.5549e+06	2.82784e+06	4.73393e+06	1.00686e+06			8.02023e+06	2.11295e+06	6.50937e+06	1.15825e+06							9.50442e+06	1.3949e+06	9.49377e+06	318487					2.00547	*	1.0306e+07	1.26658e+06	7.88692e+06	1.65401e+06							1.05634e+07	1.67385e+06	1.18187e+07	1.36989e+06
	2-phenylethanol	60-12-8	1113.4	1120	15.1296	1.40001e+06	621174	1.20208e+06	587505			1.12834e+06	682268	841342	483469							1.31279e+07	4.47862e+06	5.36978e+06	2.90156e+06			9.37698	*			1.73806e+06	460580	1.73926e+06	634139							3.31785e+06	208091	3.10813e+06	341497			2.36987	*
	decanal	112-31-2	1205.39	1208	17.804	165769	61120.2	11152.9	1836.01	-14.8633	*	121810	56884.3	10069.8	2250.93	-12.0965	*					212809	4486.49	220924	14449.6					19.8087	*	242520	23933.5	193705	15860.9					17.3681	*	82833.5	44616.2	190870	11733
	ethyl-benzaldehyde	53951-50-1	1175.65	1169	16.9151	371599	135989	133195	56066.1			193208	32998.2	222695	98594.3			-1.92331	*			837218	80341.4	349056	182395			2.25302	*			211376	14742.1	308275	104601							283988	124655	639902	128414	2.25327	*
	unknown compound 10	­	1444.7	­	23.9709	19175.3	5596.15	19251.1	7513.84			31754.2	10913.2	29470.2	7653.12							25399.9	6896.66	20667	7171.74							87512.2	18756.5	46980.8	6621.35			4.5638	*	2.44042	*	55111.6	14827.8	80659.5	2873.81			2.8741	*
	unknown compound 11	­	1430.41	­	23.8154	3.98745e+06	1.5374e+06	2.57855e+06	499263			5.4849e+06	1.34003e+06	3.03387e+06	371685							6.81317e+06	875278	5.86365e+06	308321					2.27401	*	7.71986e+06	1.46679e+06	5.0039e+06	1.13727e+06							5.81134e+06	1.13725e+06	6.11902e+06	322222
	unknown compound 12	­	1494.89	­	25.4883	17207.5	2518.43	204119	83968.6			204061	114075	375084	65448.7							317024	142311	528952	19917.4					2.59139	*	218322	124331	152947	80515.1							459697	139570	672130	81719			26.715	*
4	3-ethyl-4-methyl-1-pentanol	100431-87-6	1019.46	1020	12.316	1.96074e+06	592797	2.01321e+06	816163			17418.8	4236.93	10997.5	1143.33			-112.565	*	-183.061	*	151307	63995.2	44791.7	31390.8					-44.9461	*	264034	169780	1.46268e+06	486032							845305	485808	3.02986e+06	487889	3.58434	*
	benzyl alcohol	100-51-6	1034.04	1042	12.7685	6.29181e+06	3.05799e+06	1.97377e+07	4.22147e+06	3.13705	*	2.19172e+07	5.36439e+06	2.13044e+07	6.13691e+06							2.43121e+06	773006	1.54011e+06	1.06091e+06					-12.8158	*	523000	426200	315884	130362					-62.4841	*	1.08101e+07	189905	1.19038e+07	236371
	2,4-heptadienal (E-E)-	4313-03-5	1007.63	1012	11.9535	2.36806e+06	258156	1.67934e+06	455966			1.5922e+06	450516	901642	272950							1.33672e+06	259738	626602	408515			-1.77155	*			1.78288e+06	225206	1.48509e+06	181498							1.38678e+06	127488	1.24717e+06	103688			-1.7076	*
	benzeneacetaldehyde	122-78-1	1041.2	1051	13.0016	2.56577e+06	542996	2.41149e+06	234111			1.56075e+06	164749	2.1264e+06	272531							2.97817e+06	1.13013e+06	2.2507e+06	951931							2.58103e+06	452754	5.72294e+06	1.5951e+06							1.50943e+06	305353	1.20375e+06	122233
5	α-terpinolene	586-62-9	1087.31	1086	14.156	171424	14764.9	39536.1	23325.4	-4.33588	*	106894	45467.9	2428.29	494.802							143105	13441.1	87233.1	36818.9							58358.2	37862	125448	38674.9							4883.53	1503.91	9850.39	1945.53			-35.1024	*
	trans-geraniol	106-24-1	1255.13	1258	19.0189	30161	5704.22	30790.6	13501.2			53964.6	17828.6	19521	4904.76							47174.6	11255.4	42560.7	15064.1							39087.4	4426.16	19906.7	4376.69	-1.96353	*					42858.6	8745.42	48689.7	4483.28
	β-myrcene	123-35-3	990.568	992	11.1753	5082.46	1193.45	6748.93	2270.18			3954.04	918.742	2845.74	1279.88							830.57	237.593	5359.94	1449.98	6.45333	*					1544.13	696.209	2505.87	954.021							3847.81	1051.29	2320.46	751.436
	tetradecanal	124-25-4	1612.34	1606	27.9799	4405.08	655.751	3190.88	421.743			3195.75	242.543	6008.42	851.764							4197.42	698.453	9122.98	5512.43							3985.25	195.275	6232.72	1381.3							3296.05	286.064	16949.4	4818.42	5.14233	*
	nonanal	124-19-6	1103.48	1106	14.8663	448138	172861	453004	175996			356593	125775	116053	11683.8	-3.07268	*					369253	58996.4	352798	137077							271658	25300.1	326070	62381.4							132677	13147.9	111499	5379.41			-3.37768	*
	linalool oxide	5989-33-3	1071.34	1078	13.7873	3754.37	962.104	2924.29	790.965			28239.7	22374.2	1910.2	248.272							214607	113417	39876.9	33508.2			57.1619	*			3664.14	1325.1	3510.61	919.415							2619.15	778.923	1742.17	210.914
	hexanal	66-25-1	800.084	805	5.47447	2.11131e+06	952483	1.47128e+06	565852			969109	612421	1.33702e+06	817733							2.74488e+06	1.05672e+06	15493.8	1003.29							1.25822e+06	667312	1.87544e+06	709089							2.75032e+06	1.46243e+06	145720	91575.7
	2,4-hexadienal (E-E)-	142-83-6	909.83	909	8.64505	30565.6	10044.7	13131.2	5234.72			24776.8	9806.75	17944.8	6990.68							25198.5	8813.85	22566.8	8346.2							18878.2	7059.98	25767.8	1432.42							2833.97	749.2	27959.5	8430.75	9.86587	*
	2-methyl-1-butanol	137-32-6	733.14	739	4.09893	32773.2	16524.3	43885.9	22940.8			164869	87690.7	29306.1	8687.04							150753	26811.6	23071.5	198.817			4.59989	*			31172.3	6120.85	16080	3973.61							152772	47053	94332.9	48773
	2-pentylfuran	3777-69-3	993.159	994	11.5488	1.01581e+06	240369	437072	218678			1.15914e+06	233666	664392	226800							986131	153365	928886	44706.2							1.14922e+06	55197.5	781009	165298							838399	19256.6	744388	167288
	1-octanol	111-87-5	1070.47	1074	13.8563	254691	77417	189911	85693.8			147713	62247.1	162611	49119							196892	71455.1	263933	126156							595765	190813	350870	136132							132911	30939.6	162752	17393.1
	unknown compound 13	­	1408.82	­	23.2995	146920	5338.56	152188	5065.9			154449	4581.08	151559	4893.6							159937	3606.12	156024	2600.66							157410	3557.76	160506	7975.14							149698	4582.75	158340	1187.88
	unknown compound 14	­	1426.15	­	23.712	87509.2	1353.64	83529.2	1417.44			86536	1843.79	90233.6	1757.4							92872.5	2878.43	90925.4	2168.34							92909.5	2960.79	93851.2	3207.37							90644	2137.79	99350.4	5526.95
	unknown compound 15	­	1556.01	­	26.8488	512319	37597.5	493655	16406.8			541346	33434	528204	62879.1							553104	36472.5	532414	19413							523519	23110	597994	46026.3							488531	19553.1	574064	41228.7
	unknown compound 16	­	1640.77	­	28.9862	26077	1859.68	24104.4	2674.5			27630.3	5097.72	35035.5	2658.95							43424.7	7108.14	48960.4	10910.1			1.66525	*			32238	4641.12	37180.6	702.97					1.54248	*	47095.8	8235.47	48543.5	5545.48
6	α-copaene	3856-25-5	1375.39	1379	22.6438	n.d.	­	n.d.	­			n.d.	­	1.33432e+06	606182	Inf	*			Inf	*	n.d.	­	n.d.	­							n.d.	­	41695.3	26264.1							n.d.	­	796179	328365	Inf	*
	germacrene D	23986-74-5	1486.29	1491	25.371	n.d.	­	n.d.	­			n.d.	­	628494	195438	Inf	*			Inf	*	n.d.	­	n.d.	­							n.d.	­	n.d.	­							n.d.	­	2.8272e+06	1.34834e+06	Inf	*
	germacrene B	15423-57-1	1563.43	1569	27.2485	n.d.	­	n.d.	­			n.d.	­	172271	88194.9							n.d.	­	n.d.	­							n.d.	­	n.d.	­							n.d.	­	743746	323916	Inf	*
	dihydroactinidiolide	15356-74-8	1531.96	1538	26.0559	34009.4	16721.3	7694.38	3918.72			25874.9	12406.2	9803.72	4199.86	-2.63929	*					48010.9	7581.97	44228	15123.8							22034	8883.63	15642.7	5080.88							26735.4	9214.29	24159.1	7493.79
	(+)-aromadendrene	489-39-4	1433.74	1436	24.1034	n.d.	­	n.d.	­			n.d.	­	266342	104284	Inf	*			Inf	*	n.d.	­	n.d.	­							n.d.	­	11108.5	7916.99							n.d.	­	729600	323269	Inf	*
	octanoic acid	124-07-2	1177.48	1175	16.8132	n.d.	­	n.d.	­			n.d.	­	n.d.	­							n.d.	­	n.d.	­							n.d.	­	n.d.	­							n.d.	­	n.d.	­
[truncated: 2 more columns]
