# Supplementary material for: Downy mildew symptoms on grapevines can be reduced by volatile organic compounds of resistant genotypes
Source: Sci Rep. 2018 Jan 26;8:1618. doi: 10.1038/s41598-018-19776-2 (PMC5786018; doi:10.1038/s41598-018-19776-2)
Supplement: Supplementary file 3 — Supplementary Table 2 [file 41598_2018_19776_MOESM3_ESM.xlsx]

## Sheet: Table S2
Table S2. Volatile organic compounds (VOCs) detected by headspace-solid phase microextraction-gas chromatography-mass spectrometry from five grapevine leaves samples in the second experiment.
Leaf samples were collected from susceptible [Pinot noir (PN)] and resistant [BC4, Kober 5BB (KBB), SO4, Solaris (SOL)] grapevine genotypes before inoculation (0 dpi) and six days post inoculation (6 dpi) with Plasmopara viticola and volatile organic compounds (VOCs) were measured using a headspace-solid phase microextraction-gas chromatography-mass spectrometry analysis (HS-SPME-GC-MS). Two inde…
Outliers Deleted		Experiment 2
Metabolite group	Volatile organic compound	CAS Number	Measured RI	Reference RI	Measured RT	Pinot noir (PN)						BC4 (BC4)										Kober 5BB (KBB)										SO4 (SO4)										Solaris (SOL)
						Mean T0	St. Err. 0 dpi	Mean 6 dpi	St. Err. 6 dpi	PN 6 dpi / PN 0 dpi	PN 6 dpi vs. PN 0 dpi	Mean 0 dpi	St. Err. 0 dpi	Mean 6 dpi	St. Err. 6 dpi	FC (BC4 6 dpi / BC4 0 dpi)	BC4 6 dpi vs. BC4 0 dpi	FC (BC4 0 dpi / PN 0 dpi)	BC4 0 dpi vs. PN 0 dpi	FC (BC4 6 dpi / PN 6 dpi)	BC4 6 dpi vs. PN 6 dpi	Mean 0 dpi	St. Err. 0 dpi	Mean 6 dpi	St. Err. 6 dpi	FC (KBB 6 dpi / KBB 0 dpi)	KBB 6 dpi vs. KBB 0 dpi	FC (KBB 0 dpi / PN 0 dpi)	KBB 0 dpi vs. PN 0 dpi	FC (KBB 6 dpi / PN 6 dpi)	KBB 6 dpi vs. PN 6 dpi	Mean 0 dpi	St. Err. 0 dpi	Mean 6 dpi	St. Err. 6 dpi	FC (SO4 6 dpi / SO4 0 dpi)	SO4 6 dpi vs. SO4 0 dpi	FC (SO4 0 dpi / PN 0 dpi)	SO4 0 dpi vs. PN 0 dpi	FC (SO4 6 dpi / PN 6 dpi)	SO4 6 dpi vs. PN 6 dpi	Mean 0 dpi	St. Err. 0 dpi	Mean 6 dpi	St. Err. 6 dpi	FC (SOL 6 dpi / SOL 0 dpi)	SOL 6 dpi vs. SOL 0 dpi	FC (SOL 0 dpi / PN 0 dpi)	SOL 0 dpi vs. PN 0 dpi
1	ɣ-cadinene	39029-41-9	1518.41	1519.1	25.9473	33134.8	13367.1	26658.5	7687.68			107243	35050.9	295470	40209.7	2.75514	*			11.0835	*	145139	42880.3	465275	154490	3.20572	*	4.38025	*	17.4532	*	92814.5	23418.5	88725.2	10380.7			2.80112	*	3.32822	*	61107.5	13536	140605	26258.4	2.30094	*
	δ-cadinene	483-76-1	1527.61	1530	26.227	2245.24	546.781	4278.36	644.366	1.90552	*	7307.45	1656.39	273181	75177.5	37.3839	*	3.25464	*	63.8518	*	32336.6	11237.2	719867	232915	22.2617	*	14.4023	*	168.258	*	19661.5	5943.36	62706.5	18385.8	3.1893	*	8.75697	*	14.6567	*	3414.41	741.798	92717.1	46626.9	27.1546	*
	unknown compound 1	­	1548.55	­	26.8496	4884.86	564.723	6833.51	2038.77			50884.6	15487.8	244275	60922	4.80057	*	10.4168	*	35.7466	*	26667.5	9021.65	261696	88942.4	9.81331	*			38.2961	*	15417.9	3601.05	26154.1	5413.57					3.82733	*	7879.7	1303.79	118984	29374.7	15.1	*
2	β-caryophyllene	87-44-5	1434.15	1433	23.8133	2859	1052.76	3876.05	1601.03			8774.38	1882.64	12736.6	3199.3			3.06904	*	3.28597	*	20308.8	6152.23	13648.6	4244.75			7.10347	*	3.52128	*	10515.8	1856.72	2939.56	1432.11	-3.57735	*	3.67816	*			16791.6	6498.76	11545.6	1827.1			5.87325	*
	β-selinene	17066-67-0	1481.02	1485	25.2089	3171.12	1483.57	3421.02	930.541			9642.21	2484.02	41155.8	12129	4.2683	*	3.04063	*	12.0303	*	8239.27	1566.81	22004.4	6197.17			2.59822	*	6.4321	*	3010.76	824.65	5498.15	1387.02							3756.3	828.035	39030.5	10913.3	10.3907	*
	ledol	577-27-5	1541.64	1547	26.5247	3494.42	1254.97	6248.69	1215.39			15541.5	5664.98	54526.1	12610.6	3.50842	*			8.726	*	12673.8	3586.29	82506.4	28538.9	6.50998	*	3.62688	*	13.2038	*	11028.9	2310.57	8409.42	2089.55			3.15614	*			9853.53	3107.73	29087.5	3840.83	2.95199	*
	2-ethylfuran	3208-16-0	705.58	714	3.4421	5.90585e+06	2.03725e+06	3.22793e+06	570031			2.84203e+06	810348	5.32136e+06	967173							6.23278e+06	1.52923e+06	5.76926e+06	1.078e+06					1.7873	*	5.45499e+06	1.51016e+06	3.59091e+06	935893							4.10349e+06	753357	6.16719e+06	915749
	β-cyclocitral	432-25-7	1221.26	1224	18.2755	596169	110064	706760	38141.5			941684	177903	899351	58752.6							1.34302e+06	206019	1.2086e+06	266297			2.25274	*	1.71006	*	1.02182e+06	170559	559512	114610	-1.82626	*					1.36563e+06	202582	1.89675e+06	173235			2.29068	*
	unknown compound 2	­	1546.47	­	26.4071	14215.4	1957.19	15435.3	4386.62			62010	15465.2	149539	71109.9			4.36217	*	9.68811	*	37819	12883.2	246671	79156.4	6.52242	*			15.981	*	31852.7	6089.05	30771	6981.5			2.24072	*			25056.8	6428.52	139057	26081	5.54969	*
	unknown compound 3	­	1528.16	­	25.9783	27838.8	9729.2	19407.3	4091.49			33606.4	10915.1	66539.2	8365.68	1.97995	*			3.42856	*	126273	32867	105908	25162.5			4.53586	*	5.45712	*	51555.8	11842.2	34049	9770.45							53680.9	10125.5	65021.9	9627.8
	unknown compound 4	­	1359.74	­	22.0034	199111	49653.1	144579	25961.6			4.83837e+06	818189	5.73106e+06	1.79211e+06			24.2998	*	39.6396	*	65374.2	14223.9	65319	12926.9							69270.6	34259.1	81232.6	22603.2			-2.8744	*			947929	239038	416717	44616.8			4.7608	*
	unknown compound 5	­	1443.23	­	24.3186	128633	62880.4	17817.1	5382.19	-7.21962	*	44822.9	16530.4	202005	74740.1	4.50673	*			11.3377	*	139658	55091.9	291394	135694							238173	105079	164046	51876.9					9.20723	*	292694	82461.4	267563	75669.3
	unknown compound 6	­	1478.46	­	24.9632	14492.5	1126.51	14669.6	1065.78			25505.7	5134.17	92270.5	19417.3	3.61764	*			6.2899	*	24903.8	2571.94	124479	51839.9	4.9984	*	1.7184	*	8.48551	*	21422.6	2831.77	15093.3	509.143							18960.4	2463.75	56010.6	15062.9	2.95408	*
	unknown compound 7	­	1469.39	­	24.7823	32652.2	4925.2	32663.1	5274.37			25576.7	7107.32	32583	944.518							78738.4	16744.6	71601.5	4444.13			2.41143	*	2.19213	*	52337.5	8444.36	27985.7	5798.31	-1.87015	*					64373.9	17952	97976.2	12166.2			1.9715	*
	unknown compound 8	­	1681.58	­	29.9206	2787.54	1446.42	n.d.	­	-Inf	*	437.241	279.627	51198.3	31367.2			-6.3753	*			2606.98	1553.64	51292.2	31482.7							7857.26	2348.86	5975.13	2772.39					Inf	*	3401.74	2101.11	16631.9	7509.03
3	α-caryophyllene	6753-98-6	1447.15	1444	24.3204	n.d.	­	n.d.	­			n.d.	­	24047.2	6773.86	Inf	*			Inf	*	n.d.	­	n.d.	­							n.d.	­	n.d.	­							n.d.	­	n.d.	­
	α-muurolene	31983-22-9	1495.44	1493	25.544	n.d.	­	n.d.	­			n.d.	­	38643.8	12599.6	Inf	*			Inf	*	n.d.	­	n.d.	­							n.d.	­	n.d.	­							n.d.	­	n.d.	­
	epizonarene	41702-63-0	1502.98	1503.58	25.7493	n.d.	­	n.d.	­			n.d.	­	296037	90645.1	Inf	*			Inf	*	n.d.	­	n.d.	­							n.d.	­	n.d.	­							n.d.	­	n.d.	­
	trans-2-pentenal	1576-87-0	749.934	763	4.53941	358162	125774	222707	20082.4			269638	68851.7	469005	58548.3					2.10593	*	1.05627e+06	248766	928713	205832			2.94913	*	4.17012	*	634865	169336	360293	63518.3							531329	79550.3	612286	91308
	unknown compound 9	­	1424.83	­	23.6646	38044.6	7806.12	37097.8	9381.63			139270	61672.9	79537.2	16023.4			3.6607	*			129961	30584.2	106913	12643.6			3.41602	*	2.88192	*	76060.2	23330	58586.9	14564.6							100893	9292.39	105386	2775.01			2.65197	*
	α-eudesmol	473-16-5	1660.4	1652	29.3622	n.d.	­	n.d.	­			n.d.	­	n.d.	­							n.d.	­	77902.4	33405.4	Inf	*			Inf	*	n.d.	­	n.d.	­							n.d.	­	n.d.	­
	ɣ-selinene	515-17-3	1456.16	1453.93	24.5855	n.d.	­	n.d.	­			n.d.	­	n.d.	­							n.d.	­	23502.3	7905.33	Inf	*			Inf	*	n.d.	­	n.d.	­							n.d.	­	n.d.	­
	β-linalool	78-70-6	1099.39	1102	14.7748	32673.7	8660.71	23868.3	3268.32			25938.1	8147.67	30330.9	6876.95							62703.6	10158.7	60292.3	5443.25					2.52604	*	85803.3	21492.1	89366.7	23951.6			2.62606	*	3.74416	*	131477	15889.9	115743	13200.3			4.02394	*
	diisobutyl phthalate	84-69-5	1870.61	1875	33.6145	118277	9763.05	81737.4	8638.5			128618	7644.12	111698	15211.4							187442	13202.7	141569	8681.97			1.58477	*	1.732	*	192964	11873.2	131649	19379.6			1.63146	*	1.61063	*	121594	25164.2	101977	11655
	2-penten-1-ol-(E)-	1576-96-1	769.672	775	4.88798	259524	48121.5	164809	25532.8			149524	32143.1	236129	44539.3							255726	41932.7	210787	11721.8							199394	37805.6	201389	30922.7							212254	32753.4	248190	8694.44
	β-ionone	79-77-6	1489.37	1495	25.276	2.64483e+06	588777	3.27613e+06	454120			5.24375e+06	1.05084e+06	5.82702e+06	1.49928e+06							7.02914e+06	1.36688e+06	6.80027e+06	1.93466e+06			2.65769	*			5.20789e+06	1.07053e+06	2.43661e+06	711250	-2.13735	*	1.96909	*			6.70962e+06	1.31666e+06	1.07067e+07	1.32603e+06	1.59573	*	2.53688	*
	2-phenylethanol	60-12-8	1113.4	1120	15.1296	3.03539e+06	871888	1.62432e+06	220696			2.31893e+06	678369	3.82356e+06	1.23371e+06							3.31619e+06	721444	2.52835e+06	359567							3.97228e+06	1.1536e+06	1.20349e+07	3.24357e+06	3.02971	*			7.40918	*	3.27228e+06	512533	3.62777e+06	697843
	decanal	112-31-2	1205.39	1208	17.804	82905.6	2063.93	63702.6	8620.11			68415	5366.13	65194.3	8225.35							75968	9819	83728.8	15154.3							89177.5	7230.53	79152.7	8587.8							107451	7003.85	115217	5937.25
	ethyl-benzaldehyde	53951-50-1	1175.65	1169	16.9151	69754.5	25342	82009.6	24459.7			48927.6	12470.5	125253	36718.9							164222	85847.9	102573	41956.7							181849	21928.4	72682.1	12721.1	-2.50198	*	2.60699	*			192697	26606.1	244664	63877.2			2.7625	*
	unknown compound 10	­	1444.7	­	23.9709	15636.7	5136.4	11410.2	2700.94			20530.4	6340.86	41459.7	6803.06	2.01943	*			3.63357	*	139087	30966.2	150988	54031.9			8.89493	*	13.2327	*	43991.7	14131.6	19685.8	7100.25			2.81337	*			32849.6	9019.13	48539.6	5366.39
	unknown compound 11	­	1430.41	­	23.8154	1.96168e+06	470138	2.22533e+06	69157.5			3.22705e+06	831694	2.66247e+06	263923							4.64569e+06	1.17781e+06	4.25737e+06	1.40559e+06							3.00554e+06	270600	2.13582e+06	646847							3.92661e+06	901795	6.5296e+06	522018	1.66291	*
	unknown compound 12	­	1494.89	­	25.4883	19401.1	4244.43	15928.4	3620.54			27694.9	8070.33	28654.5	7024.18							23649.5	7226.06	25209	12079.1							27044.8	7120.59	26003.4	4427.82							41297.1	5092.21	47268.9	4287.6			2.1286	*
4	3-ethyl-4-methyl-1-pentanol	100431-87-6	1019.46	1020	12.316	2.41404e+06	584661	1.18056e+06	103655			70460.3	23309.2	58713.3	19421.1			-34.261	*	-20.1072	*	23919.1	6046.91	60616.7	25806.4			-100.925	*	-19.4758	*	2.78573e+06	1.04604e+06	4.60066e+06	1.72435e+06							199722	48999.4	1.59726e+06	321034	7.99742	*	-12.087	*
	benzyl alcohol	100-51-6	1034.04	1042	12.7685	8.27184e+06	2.39369e+06	5.1855e+06	968511			1.79986e+07	2.02329e+06	2.93702e+07	1.02855e+07			2.17589	*	5.66392	*	1.06662e+06	245376	778045	158867			-7.75519	*	-6.66478	*	3.02257e+06	1.45347e+06	1.02235e+07	3.63129e+06							1.16736e+07	1.83538e+06	1.80741e+07	4.30483e+06
	2,4-heptadienal (E-E)-	4313-03-5	1007.63	1012	11.9535	1.55585e+06	235857	1.16019e+06	90905.1			800553	111386	973124	123293			-1.94347	*			642074	49094.6	680905	43086.1			-2.42317	*	-1.7039	*	1.13063e+06	59476.8	1.06949e+06	131037							984606	54804.1	1.17871e+06	83903.1			-1.58018	*
	benzeneacetaldehyde	122-78-1	1041.2	1051	13.0016	1.05576e+06	332055	672570	81031.6			812153	261681	586888	194636							1.28121e+06	302218	715357	121160							1.49392e+06	368978	2.18307e+06	707199					3.24586	*	458857	113910	394627	51951.4
5	α-terpinolene	586-62-9	1087.31	1086	14.156	8320.18	3631.53	9115.71	1818.82			6408.04	510.44	23716.4	6797.89	3.70104	*					16072.3	4475.27	21998	4925.87							21163.3	7751.63	25051.4	9779.12							57498.6	8609.01	51194.1	6642.99			6.91074	*
	trans-geraniol	106-24-1	1255.13	1258	19.0189	190964	48602.1	143560	38630.8			195907	58934.6	361591	68454					2.51875	*	126026	38874.8	190442	48939.9							191403	76755	337834	115385							1.83365e+06	261281	1.51057e+06	208202			9.60205	*
	β-myrcene	123-35-3	990.568	992	11.1753	59161.1	10433.9	59680.2	9152.4			73909.8	15376.6	116082	16306					1.94507	*	61791.1	6655.59	68727.4	8647.99							76714.4	13027.5	78588.2	19592.7							440494	54810	395598	53832.6			7.44566	*
	tetradecanal	124-25-4	1612.34	1606	27.9799	22716.3	2797.94	18723.2	1208.78			15893.4	2566.67	15321.7	3711.29							18252.6	2795.65	19573.5	3066.24							17469.1	1771.71	24191.8	3600.45							24940.2	3241.13	24976.5	573.563
	nonanal	124-19-6	1103.48	1106	14.8663	99168	7231.26	90863.4	19593.5			123425	28547	121440	27310.4							152005	36987.5	216565	28739.9					2.38341	*	385919	90924.6	286304	65373.2			3.89157	*			74245.4	772.425	68594.8	4907.91
	linalool oxide	5989-33-3	1071.34	1078	13.7873	18668.2	7365.77	2429.05	600.534	-7.68538	*	3257.4	1405.84	1936.99	450.04			-5.73101	*			15489.8	4103.76	22442.5	5268.36					9.23922	*	39305	11091.3	203146	90680.6					83.6318	*	3035.18	902.404	2789.29	595.507			-6.1506	*
	hexanal	66-25-1	800.084	805	5.47447	5.38274e+06	1.75473e+06	3.66985e+06	682925			6.25238e+06	1.2471e+06	7.46649e+06	1.67702e+06					2.03455	*	6.69978e+06	1.55254e+06	7.56011e+06	2.03343e+06					2.06006	*	5.41484e+06	1.02128e+06	2.50955e+06	221710	-2.15769	*					7.37838e+06	1.27489e+06	1.05825e+07	641113
	2,4-hexadienal (E-E)-	142-83-6	909.83	909	8.64505	1.23218e+07	3.06152e+06	9.63504e+06	1.07179e+06			8.47485e+06	1.57673e+06	1.17311e+07	2.0005e+06							1.32242e+07	2.82255e+06	9.30088e+06	93954.3							1.23491e+07	1.89475e+06	9.12963e+06	1.43995e+06							2.07914e+07	3.36075e+06	2.50964e+07	656205
	2-methyl-1-butanol	137-32-6	733.14	739	4.09893	39259.6	8602.59	23805.2	7925.24			24162.5	3166.77	71438.2	29209.5							46751.3	9707.81	39696.2	9287.44							128855	54564.7	226896	57406.4					9.53134	*	237337	56849.1	387426	94801.4			6.04533	*
	2-pentylfuran	3777-69-3	993.159	994	11.5488	600382	88578.4	420566	34569.7			308805	53549.1	434223	49647.4			-1.94421	*			349344	64147	315207	7086.56			-1.7186	*			487668	55181.8	444839	12601.4							523725	66209.7	664853	50189
	1-octanol	111-87-5	1070.47	1074	13.8563	158246	32363.3	76132.6	8312.18	-2.07855	*	114638	12770.2	128516	20503.4							306183	35622.1	349118	64884			1.93486	*	4.58566	*	536999	77469.8	800825	119595			3.39345	*	10.5188	*	82389.9	7075.22	192453	42313.9
	unknown compound 13	­	1408.82	­	23.2995	225765	23056.3	187139	5934.27			231552	35877.2	243917	21172.1							221060	14554.5	196906	4293.02							222443	14273.8	174990	4461.08							317645	44784.8	381659	5125.82
	unknown compound 14	­	1426.15	­	23.712	89816.1	9512.59	83257.9	2707.51			113571	19271.1	131090	7222.57					1.57451	*	166738	16981.2	149396	26007.1			1.85644	*	1.79438	*	125817	17605.3	88807.5	4102.26							144306	12761.8	168557	14816.2			1.60668	*
	unknown compound 15	­	1556.01	­	26.8488	1.2506e+06	88482.5	1.26789e+06	32478.5			1.3306e+06	88402.2	1.21838e+06	84253.3							1.30111e+06	49773.4	1.36091e+06	34722.2							1.34655e+06	64906.2	1.1843e+06	52885							1.26136e+06	89770.2	1.45498e+06	102729
	unknown compound 16	­	1640.77	­	28.9862	7615.53	186.794	7342.25	295.938			6848.24	391.168	39650	19458.7	5.78981	*					8363.77	523.677	10266	878.548							8357.67	505.86	8061.79	481.218							53452.9	20058	9150.15	380
6	α-copaene	3856-25-5	1375.39	1379	22.6438	n.d.	­	n.d.	­			n.d.	­	n.d.	­							n.d.	­	n.d.	­							n.d.	­	n.d.	­							n.d.	­	n.d.	­
	germacrene D	23986-74-5	1486.29	1491	25.371	n.d.	­	n.d.	­			n.d.	­	n.d.	­							n.d.	­	n.d.	­							n.d.	­	n.d.	­							n.d.	­	n.d.	­
	germacrene B	15423-57-1	1563.43	1569	27.2485	n.d.	­	n.d.	­			n.d.	­	n.d.	­							n.d.	­	n.d.	­							n.d.	­	n.d.	­							n.d.	­	n.d.	­
	dihydroactinidiolide	15356-74-8	1536.02	1538	26.5589	n.d.	­	n.d.	­			n.d.	­	n.d.	­							n.d.	­	n.d.	­							n.d.	­	n.d.	­							n.d.	­	n.d.	­
	(+)-aromadendrene	489-39-4	1433.74	1436	24.1034	n.d.	­	n.d.	­			n.d.	­	n.d.	­							n.d.	­	n.d.	­							n.d.	­	n.d.	­							n.d.	­	n.d.	­
	octanoic acid	124-07-2	1177.48	1175	16.8132	65138	26713.4	71230.6	31536.4			92285.4	23921	0	­	#DIV/0!	*					114103	35053.9	87353.5	36429							66480.8	28872.4	108833	28423.3							142367	16701.2	153932	41640.7			2.18562	*
[truncated: 2 more columns]
