# Supplementary material for: Downy mildew symptoms on grapevines can be reduced by volatile organic compounds of resistant genotypes
Source: Sci Rep. 2018 Jan 26;8:1618. doi: 10.1038/s41598-018-19776-2 (PMC5786018; doi:10.1038/s41598-018-19776-2)
Supplement: Supplementary file 4 — Supplementary Table 3 [file 41598_2018_19776_MOESM4_ESM.xlsx]

## Sheet: Sheet1
Table S3. Deconvoluted mass spectra of unknown compounds.
Deconvoluted spectra were automatically generated using MetaboliteDetector software and the 20 most abundant ions are reported for each compound. Exceptions are unknown compounds 6 and 13, which exhibited less than 20 ions in their deconvoluted spectra. The intensity of the base peak (the most intense peak of the mass spectrum) was set to 100% and the intensities of the other most abundant ions o…
Unknown compound 1		Unknown compound 2		Unknown compound 3		Unknown compound 4		Unknown compound 5		Unknown compound 6		Unknown compound 7		Unknown compound 8		Unknown compound 9		Unknown compound 10		Unknown compound 11		Unknown compound 12		Unknown compound 13		Unknown compound 14		Unknown compound 15		Unknown compound 16
m/z	relative abundance (%)	m/z	relative abundance (%)	m/z	relative abundance (%)	m/z	relative abundance (%)	m/z	relative abundance (%)	m/z	relative abundance (%)	m/z	relative abundance (%)	m/z	relative abundance (%)	m/z	relative abundance (%)	m/z	relative abundance (%)	m/z	relative abundance (%)	m/z	relative abundance (%)	m/z	relative abundance (%)	m/z	relative abundance (%)	m/z	relative abundance (%)	m/z	relative abundance (%)
105	3.97547	43	95.4604	60	24.1078	39	6.67139	41	27.6735	57	17.8295	39	17.6159	89	8.47652	39	6.67757	84	16.3324	39	8.80859	41	41.728	56	41.8327	43	64.1759	47	14.7154	41	11.4812
115	9.03112	44	62.9053	64	6.07441	51	7.95883	57	12.8987	69	41.2791	41	29.1391	112	8.13288	41	10.6693	87	24.212	41	38.0957	53	22.1895	78	14.741	55	38.3006	67	23.5231	42	8.0721
121	3.73543	56	18.4176	69	75.4746	55	11.1616	77	30.1595	81	20.155	54	13.5982	120	8.0756	43	25.3782	96	43.2665	43	100	55	24.9386	92	31.4741	65	10.0769	70	19.4415	43	8.20925
127	2.52207	58	43.5798	70	5.99848	65	8.06012	79	15.197	93	19.9612	57	14.3046	138	10.5384	53	5.20499	101	20.6304	50	5.73242	65	14.7766	111	40.6375	75	8.32622	87	6.87433	45	7.73903
128	6.59619	68	59.6628	89	6.71982	77	23.4009	91	97.6548	94	19.5736	67	19.6468	141	8.24742	65	5.42572	129	29.0831	53	8.4082	69	43.6426	125	23.9044	77	26.9855	111	18.5822	55	33.8166
129	4.47528	81	38.0026	114	17.1602	78	6.61389	93	100	95	23.8372	93	14.6578	152	11.3975	77	19.0016	130	13.7536	55	5.83008	77	33.2351	130	12.749	79	100	113	10.5263	56	10.8542
139	2.53523	103	36.8353	115	31.4351	91	20.8214	94	11.6792	105	57.7519	95	13.7748	153	16.1512	79	7.90782	131	33.3811	67	13.2715	80	23.3186	131	56.9721	89	10.2904	114	8.37809	70	5.56426
141	26.8879	104	18.5473	116	23.6143	94	6.24072	119	22.6079	106	17.0543	107	26.8874	154	8.70561	91	27.1209	136	36.6762	68	6.76758	91	72.3613	132	5.57769	91	23.4415	115	65.7358	73	5.52508
142	47.9802	112	39.8184	128	23.918	103	25.5207	120	12.6173	132	44.7674	110	25.9603	155	8.70561	92	10.4239	145	13.8968	69	59.4531	93	100	151	33.0677	105	18.2323	116	10.7411	83	9.54154
143	6.59948	121	100	130	14.9203	104	15.7707	121	24.7655	133	13.1783	121	19.6468	165	16.4948	93	59.7848	159	13.1805	81	6.44531	94	11.3402	156	35.8566	107	34.2869	141	5.04834	84	17.1826
147	1.78715	141	22.8275	131	100	105	7.43525	161	10.3659	161	100	135	36.6004	167	13.1157	94	6.29168	174	32.5215	83	8.62305	105	21.1095	160	27.0916	121	15.9693	143	100	99	26.2147
152	3.32111	157	19.1958	132	20.8808	121	14.6512	163	9.803	204	34.6899	136	13.3333	168	34.5361	107	7.07428	175	73.0659	93	10.1074	107	45.5572	165	100	131	8.07003	145	24.275	100	6.68103
153	4.25333	175	17.6394	145	86.3326	122	7.0141	176	32.4578			149	38.4989	169	8.36197	109	18.7114	190	25.0716	107	20.1465	111	10.0638	175	18.7251	134	9.05209	167	10.6337	101	5.721
155	5.58177	181	32.9442	146	13.8952	131	25.001	178	16.0413			163	27.3731	176	7.50286	121	100	327	23.9255	108	5.80078	119	48.3554	281	21.5139	135	23.8685	183	24.4898	111	13.1466
156	17.2829	192	14.1375	163	16.0213	132	7.80195	237	11.3508			177	100	181	8.47652	122	10.0519	385	17.3352	109	9.20898	120	10.8002			148	7.72844	184	11.0634	112	9.32602
157	100	201	29.4423	164	7.85877	133	16.3457	401	48.03			178	24.415	183	100	135	5.31304	401	100	121	7.11914	121	17.0839			149	20.1537	399	14.1783	113	6.40674
158	13.0855	216	34.8898	170	10.5923	137	17.8037	402	16.9325			205	26.8433	184	15.4639	136	47.8482	402	34.957	125	13.2715	123	47.8645			151	20.7942	401	9.34479	155	6.97492
190	2.07158	281	24.5136	173	9.18755	149	32.4461	403	11.5854			207	28.3444	198	51.4891	137	7.59601	403	25.9312	136	23.3008	129	24.3986			156	10.5892	487	27.927	161	9.1105
200	18.7988	282	41.3748	174	99.3166	164	100	490	14.6811			220	53.9956	199	9.45017	177	9.50235	404	12.7507	151	29.4336	150	29.5533			178	28.608	488	11.3856	173	100
201	3.10409	341	15.3048	175	11.5414	165	10.7138	491	11.7261			222	15.2318	212	8.01833	192	20.0543	417	18.4814	174	6.91406	177	19.784			328	11.9129	489	14.7154	174	9.54154
